# Supplementary material for: A low-cost paper-based synthetic biology platform for analyzing gut microbiota and host biomarkers
Source: Nat Commun. 2018 Aug 21;9:3347. doi: 10.1038/s41467-018-05864-4 (PMC6104080; doi:10.1038/s41467-018-05864-4)
Supplement: Supplementary file 4 — Supplementary Data 1 [file 41467_2018_5864_MOESM4_ESM.xlsx]

## Sheet: Fig2b
Bacteria	sensor alone average	sensor alone low	sensor alone high	(+) trigger average	(+) trigger low	(+) trigger high
F. p.	-7.6493e-09	-2.29479e-08	0	14.6781	9.46428	17.6957
C. d.	-9.36025e-10	-2.80808e-09	0	28.6802	25.4143	30.7711
R. h.	-6.13587e-11	-1.84076e-10	0	11.2386	9.52379	12.5761
E. r.	-1.23716e-05	-3.71149e-05	0	10.2752	7.2588	14.0172
B. b.	0.263831	-6.55438e-34	0.601738	17.3589	15.7914	18.7284
B. a.	0.000782776	0	0.00234833	13.5451	12.603	14.6824
B. l.	0.00978537	0	0.0293561	22.1038	18.5013	26.6954
E. c.	0.0644559	-0.00162102	0.109222	12.7289	12.1412	13.0577
B. t.	0.0298908	-2.02108e-271	0.0597643	11.7719	10.1776	13.8089
B. f.	0.0637425	0.0108978	0.0924678	3.08768	2.46563	3.76113

## Sheet: Fig2d
E. coli 16S NASBA primer optimization
	sensor alone average	sensor alone low	sensor alone high	primer1 average	primer1 low	primer1 high	primer2 average	primer2 low	primer2 high	primer3 average	primer3 low	primer3 high	primer4 average	primer4 low	primer4 high
E. coli	0.913967	0.741675	1.11985	1.02222	0.860103	1.20872	18.2301	16.7103	19.2019	10.4914	9.65509	12.1	31.5778	28.7624	33.7257
Evaluation of NASBA primers for each species
	sensor alone average	sensor alone low	sensor alone high	(+) NASBA average	(+) NASBA low	(+) NASBA high
B. f.	0.247153	0.163894	0.280905	3.07413	2.65523	3.49166
B. t.	0.223957	0.172712	0.285227	3.32843	3.20616	3.46956
E. c.	1.09039	0.98963	1.28821	31.5778	28.7624	33.7257
B. l.	0.136988	0.113479	0.163709	15.358	15.1655	15.6563
B. a.	0.208775	0.170746	0.234287	6.43877	5.70806	6.88372
B. b.	0.118049	0.0838787	0.171376	9.89634	9.0242	10.6455
E. r.	0.0532814	0.0222861	0.0693368	11.0723	8.82518	12.933
R. h.	0.0142185	-2.20011e-12	0	2.35892	1.30424	3.07879
C. d.	0.0456317	0	0.091019	8.57771	7.75456	9.28456
F. p.	0.054287	0.0117077	0.093473	9.91342	8.87477	10.8402

## Sheet: Fig2e
		Trigger
		B. fragilis	B. theta	E. coli	B. longum	B. adolescentis	B. breve	E. rectale	R. hominis	C. difficile	F. prausnitzii
Sensor	B. fragilis	1	-0.0704773	0.0106627	-0.00146676	-0.013346	-0.048845	-0.0301487	0.0268634	0.00735899	0.00364847
	B. theta	0.0139293	1	0.0181766	0.0165406	0.00974394	0.0101481	0.010005	0.00933141	0.00456865	0.00811546
	E. coli	-0.0257459	-0.0174443	1	-0.0099183	-0.0416157	-0.0259984	-0.0452729	-0.00923782	-0.0192812	-0.0282315
	B. longum	0.00248879	-0.0012267	0.000329321	1	-7.89833e-05	0.00201979	0.000769997	0.00398133	0.00157501	0.00444513
	B. adolescentis	0.00317601	0.00425011	-0.000104001	0.0689506	1	0.0970523	-0.0031636	0.0039677	0.000837183	-0.00348959
	B. breve	-0.00432849	-0.00172092	-0.00149351	0.268729	0.147063	1	-0.0037846	-0.000774063	-0.000906287	-0.00490226
	E. rectale	0.00140711	-0.000595708	-0.000663421	0.000846325	0.000707999	0.000964665	1	0.391806	-0.000550185	0.00216686
	R. hominis	-0.00192943	-0.00111781	0.000351921	0.0041261	0.00224122	0.00137065	1.54282	1	0.00333385	0.0042347
	C. difficile	-0.0130714	-0.00597113	-0.0123363	-0.0145454	-0.00719553	-0.00415455	0.764757	0.0356032	1	0.959613
	F. prausnitzii	-0.0137308	-0.000858132	0.0101304	-0.00688957	-0.0115894	-0.0093069	-0.00328128	-0.00554733	-0.00940185	1

## Sheet: Fig3b
	sensor alone average	sensor alone low	sensor alone high	(+) NASBA average	(+) NASBA low	(+) NASBA high
B. f.	0.0525286	-9.92976e-08	0.157556	17.0503	15.0638	19.9877
B. t.	0.0347456	-3.39551e-10	0.102335	10.5011	9.13041	11.4176
E. c.	0.584313	0.546068	0.658559	2.10111	1.65575	2.33514
B. l.	0.258399	0.202894	0.319323	11.2905	10.2866	11.8917
B. a.	0.463693	0.384553	0.51586	11.0594	10.5878	11.6726
B. b.	0.341142	0.297597	0.376226	1.51948	1.46225	1.6041
E. r.	0.210338	0.117254	0.280929	16.8699	14.6557	18.011
R. h.	-2.44457e-13	-7.33371e-13	0	2.48753	1.36057	3.32099
C. d.	0.350841	0.000270255	0.787748	2.64517	2.42349	2.94084
F. p.	0.000859021	-4.30852e-123	0.00257825	1.93411	1.56639	2.26233

## Sheet: Fig3c
		Trigger
		B. fragilis	B. theta	E. coli	B. longum	B. adolescentis	B. breve	E. rectale	R. hominis	C. difficile	F. prausnitzii
Sensor	B. fragilis	1	-0.00257779	-0.00247394	-0.00119826	-0.000650735	0.00360783	-0.000372236	0.00181318	-0.00306558	0.00211034
	B. theta	0.000412214	1	0.000561722	-0.000249558	0.000594945	-0.00221495	0.000668457	0.00139711	2.01957e-05	0.00118481
	E. coli (204)	0.0364357	0.00342155	1	0.0330119	0.0188114	-0.0159332	0.0616577	0.0623419	-0.0725696	0.0877312
	B. longum	0.00457685	-0.00411511	0.0011641	1	5.77037e-05	-0.00325679	0.0048455	0.00173731	-0.00433975	0.00436639
	B. adolescentis	-0.0117739	-0.0107671	-0.0162663	-0.00667829	1	-0.00387628	0.00592136	-0.0103285	-0.0182878	-0.00151991
	B. breve (178)	-0.0262072	-0.0364877	-0.0456615	-0.0126175	-0.0122989	1	-0.0105683	-0.0192925	-0.0269458	-0.00810636
	E. rectale	-0.000676181	-0.00703239	-0.00426238	-0.00369419	-0.00185304	-0.00127736	1	-0.00367067	-0.00785256	0.0012599
	R. hominis	-0.000107388	-0.000876795	0.00114539	0.000662084	0.00199224	-0.000313104	0.000528023	1	0.000346279	0.000521225
	C. difficile	-0.00708846	-0.00595439	-0.00938484	-0.00640449	0.00200368	-0.00707929	0.001011	-0.00398957	1	-0.00680031
	F. prausnitzii	0.00556796	0.00206105	0.00826098	0.0187787	0.00512408	-0.000609766	0.0132454	0.0102397	0.00143888	1

## Sheet: Fig3d
	sensor alone	sensor alone error	individual	individual error	mix10	mix10 error	mix9	mix9 error
B.f.	0.0703828	0.0263115	9.24928	1.97801	10.5054	1.266	0.0642505	0.044141
B.t.	0.0102469	0.0177481	9.32088	1.2807	9.52626	2.01922	0.00943862	0.0163537
E.c.	0.584313	0.0643086	1.93187	0.295363	1.89453	0.305853	0.350855	0.235257
B.l.	0.108095	0.0434911	6.16429	1.00862	6.97225	1.7667	0.0926521	0.0508443
B.a.	0.289307	0.101308	8.56374	1.0582	9.7851	1.69009	0.0784481	0.105742
B.b.	0.447554	0.0440844	1.20734	0.230418	0.910861	0.198645	0.157837	0.0694147
E.r.	0.243722	0.0401941	7.18783	1.43245	9.29333	2.6099	0.247964	0.0430116
R.h.	0.027503	0.0252501	2.08692	0.503266	2.77902	0.442374	0.220274	0.189777
C.d.	0.0492664	0.026877	1.81739	0.606953	2.07984	0.170024	0.00255137	0.00396427
F.p.	0.0354272	0.031019	0.320587	0.0836861	0.361885	0.109134	0.0481102	0.045361

## Sheet: Fig4a
B. thetaiotaomicron species specific sensor and NASBA
standard concentration	day1	day2	day3	day1 error	day2 error	day3 error
30pM	7.47	4.25	5.62	1.4	1.28	1.59
3pM	7.3	3.19	5.72	1.94	0.87	1.28
300fM	5.34	2.8	4.07	0.48	0.58	0.79
30fM	2.73	1.31	3.52	0.96	0.4	0.55
3fM	0.98	0.52	1.51	0.37	0.37	0.82
sensor alone	0.05	0	0.11	0.04	0	0.07

## Sheet: Fig4b
Data from Fig4b normalized to 300fM standard for each day, then averaged across days
	conc	avg	stdev
3pM	3e-12	1.31	0.3
300fM	3e-13	1	0.05
30fM	3e-14	0.6	0.21
3fM	3e-15	0.24	0.16

## Sheet: Fig4c
	paper-based copies per 50 ng	paper-based error	RT-qPCR copies per 50 ng	RT-qPCR error
	374	45	39.5	10.9
	0	0	5.5	3.2
	293	31	7.5	3.8
	429	83	34.5	10.5
	294	22	8.6	1.8
	0	0	0	0
	725	171	5.4	2.4
	5168	1983	1150	74
	1570	1566	1506.7	109.5
	5429	1933	1430	158.5
	9663	2496	2766.7	117.5

## Sheet: Fig4d
RT-qPCR copies per 50 ng total RNA
	BF	BT	EC	BL	BA	ER	RH	FP
S1	11.2833	1	0.00275	0	0	0	0	1.05
S2	0	0	0	201.667	0	0	0	0
S3	0	0	0	0	0	128.667	2885	2655
S4	2.8	0	0	0	0	2.33333	3846.67	61.3333
S5	0	0	0	0	0	1.88333	0	7.43333
S6	0	0	0	0	40.6	0	0	0
Paper-based copies per 50 ng total RNA
	BF	BT	EC	BL	BA	ER	RH	FP
S1	610.276	0	0	0	0	0	0	0
S2	0	0	0	26452.6	0	0	0	0
S3	0	0	0	0	0	955.411	97867.3	45803.2
S4	0	0	0	0	0	0	62992	0
S5	0	0	0	0	0	45.9628	0	0
S6	0	0	0	0	6450.98	0	0	0

[truncated: 3 more sheets: Fig4e, Fig5, Fig6b]
