# Supplementary material for: A low-cost paper-based synthetic biology platform for analyzing gut microbiota and host biomarkers
Source: Nat Commun. 2018 Aug 21;9:3347. doi: 10.1038/s41467-018-05864-4 (PMC6104080; doi:10.1038/s41467-018-05864-4)
Supplement: Supplementary file 5 — Supplementary Data 2 [file 41467_2018_5864_MOESM5_ESM.xlsx]

## Sheet: FigS1
condition	sensor alone average	sensor alone low	sensor alone high	(+) trigger average	(+) trigger low	(+) trigger high
BF_1	0.570766	0.552707	0.595482	3.16858	3.02498	3.42954
BF_2	0.377521	0.343295	0.422296	2.91995	2.07845	3.35338
BF_3	0.506276	0.456488	0.540822	3.20443	2.69302	3.78815
BF_4	3.67362	3.37864	3.92878	19.4753	18.2018	20.4767
BF_5	3.99458	3.7671	4.21064	18.5299	14.7189	22.3924
BT_1	0.167375	0.10994	0.224509	6.31019	5.8436	6.74885
BT_2	0.130736	0.0844656	0.179091	5.23688	4.33224	6.47685
BT_3	0.120973	0.00653681	0.192649	1.72963	1.6046	1.96065
BA_1	2.80509	2.54639	2.94532	4.78421	4.15966	5.10562
BA_2	0.166186	0.111126	0.257028	12.3151	10.713	15.0639
BB_1	0.0612814	0	0.111549	3.56832	2.91344	4.12666
BB_2	0.0745675	0.0202617	0.12402	5.19433	4.16054	6.69574
BB_3	0.083003	0.0541895	0.0978952	16.4967	13.3096	18.4473
BL_1	0.675365	0.63672	0.751274	1.75656	1.56297	1.95765
BL_2	0.738022	0.707548	0.755341	2.29651	2.23646	2.35253
BL_3	0.100438	0.0757367	0.116905	16.6731	15.6688	18.4106
CD_1	0.188792	0.12922	0.228017	2.90148	2.32774	3.87322
CD_2	0.0618263	0.0536776	0.0762109	26.0292	17.9886	30.527
CD_3	0.180752	0.130838	0.240351	2.65344	2.56794	2.76645
EC_1	0.780482	0.67189	0.914311	12.3018	11.3823	12.9803
EC_2	0	0	0	0.195728	0.141084	0.24414
EC_3	0.0484295	0.00100436	0.082551	0.303561	0.238209	0.380097
ER_1	0.0515651	0.0132321	0.0880143	25.2141	19.7043	32.5046
ER_2	0.371396	0.297279	0.437709	4.70863	4.17947	5.33379
FP_1	0.0335909	0.00588115	0.0685439	1.28813	1.13955	1.42888
FP_2	0.109192	0.0914543	0.125795	2.84546	2.56939	3.30385
FP_3	0.203755	0.167355	0.222826	1.80822	1.26957	2.40861
FP_4	0.19855	0.175757	0.239301	11.961	9.57608	13.6545
RH_1	0.0865963	0.0581316	0.101216	13.7882	12.0786	16.5331
RH_2	0.0951556	0.0549583	0.162863	13.3128	11.7898	15.8535
RH_3	0.0706487	0	0.110651	3.52376	2.90334	4.04376

## Sheet: FigS3
Normalized GFP production rate
	BF	BF_error	BT	BT_error	EC	EC_error	BL	BL_error	BA	BA_error	BB	BB_error	ER	ER_error	CD	CD_error	RH	RH_error	FP	FP_error
BF	1	0.2	0.01	0.01	-0.03	-0.02	0	0.01	0	0	0	0	0	0	-0.01	-0.02	0	0	-0.01	-0.02
BT	-0.07	-0.06	1	0.15	-0.02	-0.02	0	0	0	0.01	0	0	0	0	-0.01	-0.02	0	0	0	-0.02
EC	0.01	0.07	0.02	0.02	1	0.2	0	0	0	0	0	0	0	0	-0.01	-0.02	0	0	0.01	0.04
BL	0	-0.04	0.02	0.01	-0.01	-0.01	1	0.11	0.07	0.03	0.27	0.11	0	0	-0.01	-0.01	0	0.01	-0.01	-0.02
BA	-0.01	-0.02	0.01	0.01	-0.04	-0.04	0	0	1	0.3	0.15	0.05	0	0	-0.01	-0.02	0	0	-0.01	-0.02
BB	-0.05	-0.08	0.01	0.01	-0.03	-0.03	0	0	0.1	0.03	1	0.36	0	0	0	0	0	0	-0.01	-0.02
ER	-0.03	-0.02	0.01	0.01	-0.05	-0.04	0	0	0	-0.01	0	0	1	0.35	0.76	0.49	1.54	0.61	0	-0.02
RH	0.03	0.07	0.01	0	-0.01	0.01	0	0.01	0	-0.01	0	0	0.39	0.14	0.04	0.02	1	0.44	-0.01	-0.02
CD	0.01	0.01	0	0.01	-0.02	-0.02	0	0.01	0	0	0	0	0	0	1	0.17	0	0.01	-0.01	-0.02
FP	0	0	0.01	0.01	-0.03	-0.03	0	0.01	0	-0.01	0	0	0	0	0.96	0.21	0	0	1	0.2

## Sheet: FigS4a
	average GFP production rate	low value	high value
CD 16S sensor alone	0	0	0
(+) CD trigger	23.7287	21.5014	25.4661
(+) ER trigger	0.0410392	0	0.0722591
(+) FP trigger	0.0299421	-2.74545e-08	0.0626327

## Sheet: FigS5
	sensor alone average	sensor alone low	sensor alone high	(+) trigger average	(+) trigger low	(+) trigger high
B. f.	0.00800839	-0.000989051	0.0211696	20.4344	19.2985	22.0588
B. t.	0.000261006	-2.71249e-279	0.000783019	17.0085	15.4474	18.6926
E. c.	0.711884	0.679119	0.752073	9.97092	7.57078	11.3288
B. l.	0.0140179	0	0.024069	18.9496	17.6399	21.1515
B. a.	0.0336025	-4.49674e-104	0.0540871	4.42931	3.96834	5.11763
B. b.	0.794299	0.749654	0.816867	8.60849	6.21592	11.0217
E. r.	0.0160088	-1.88476e-10	0.0480263	16.1968	16.0193	16.5092
R. h.	0.000432139	0	0.00129642	16.2211	14.831	18.1379
C. d.	0.00536401	0	0.016092	10.2031	7.21637	11.8866
F. p.	-0.000165504	-0.000496511	0	10.6106	10.337	10.8496

## Sheet: FigS6
Normalized GFP production rate
	BF	BF_error	BT	BT_error	EC	EC_error	BL	BL_error	BA	BA_error	BB	BB_error	ER	ER_error	CD	CD_error	RH	RH_error	FP	FP_error
BF	1	0.3	0	0	0.03	0.03	0	0	-0.01	-0.01	-0.03	-0.01	0	-0.06	0	0	0	0	0.01	0.02
BT	0	0	1	0.21	0	0	0	0	-0.01	-0.01	-0.04	-0.01	-0.01	-0.06	0	0	0	0	0	0.01
EC	0	0	0	0	1	0.25	0	0	-0.02	-0.01	-0.05	-0.02	0	-0.06	0.01	0	0	0	0.01	0.01
BL	0	0	0	0	0.04	0	1	0.24	-0.01	-0.01	-0.01	-0.02	0	-0.06	0.04	0	0	0	0.02	0.03
BA	0	0	0	0	0.02	0.02	0	0	1	0.35	-0.01	0	0	-0.06	0	0	0	0	0.01	0
BB	0	0	0	0	-0.02	0	0	0	0	0	1	0.06	0	0	-0.01	-0.01	0	0	0	0
ER	0	0	0	0	0.06	0.04	0	0.01	0.01	0.01	-0.01	-0.01	1	0.12	0	0	0	0	0.01	0.01
RH	0	0	0	0	0.06	0.04	0	0	-0.01	-0.01	-0.02	-0.02	0	-0.06	0.06	0	1	0.1	0.01	0.01
CD	0	0	0	0	-0.07	-0.03	0	0	-0.02	-0.01	-0.03	0	-0.01	-0.06	1	0.52	0	0	0	0.01
FP	0	0	0	0	0.09	0.04	0	0	0	0	-0.01	0	0	0.06	0.03	0	0	0	1	0.2

## Sheet: FigS7a
Model predicted amplified RNA concentrations (uM)
time	0 fM	3 fM	30 fM	300 fM	15:00:00	30 pM
0	0	8.57e-19	8.57e-18	8.5694e-17	8.5694e-16	8.5694e-15
5	2.29e-41	2.7e-16	2.77e-15	2.6013e-14	2.5574e-13	2.5453e-12
10	-7.73e-41	3.44e-15	3.35e-14	3.0652e-13	2.9925e-12	2.9746e-11
15	7.31e-41	4.06e-14	3.86e-13	3.5098e-12	3.4228e-11	3.4016e-10
20	1.46e-40	4.68e-13	4.42e-12	4.0196e-11	3.9192e-10	3.8947e-09
25	1.41e-40	5.36e-12	5.06e-11	4.6023e-10	4.4872e-09	4.4591e-08
30	5.95e-41	6.14e-11	5.8e-10	5.2694e-09	5.1375e-08	5.1053e-07
35	-5.46e-41	7.03e-10	6.64e-09	6.033e-08	5.882e-07	5.8452e-06
40	7.57e-41	8.04e-09	7.6e-08	6.9073e-07	6.7345e-06	6.6923e-05
45	1.35e-40	9.21e-08	8.7036e-07	7.9083e-06	7.7104e-05	0.00076619
50	1.24e-40	1.0545e-06	9.9649e-06	9.0544e-05	0.00088276	0.0087701
55	4.29e-41	1.2073e-05	0.00011409	0.0010366	0.010104	0.082314
60	-3.47e-41	0.00013823	0.0013062	0.011864	0.091482	0.35899
65	7.84e-41	0.0015825	0.014946	0.10276	0.38405	0.95809
70	1.27e-40	0.018087	0.1207	0.41383	1.0045	1.947
75	1.1e-40	0.13719	0.45927	1.0588	2.0167	3.3251
80	2.89e-41	0.49935	1.14	2.0975	3.4159	5.016
85	-1.93e-41	1.2102	2.2167	3.5201	5.1211	6.875
90	7.65e-41	2.3183	3.6724	5.2409	6.9843	8.7144
95	1.14e-40	3.8009	5.4145	7.1081	8.8165	10.343
100	9.37e-41	5.5595	7.286	8.9315	10.428	11.608
105	1.5e-41	7.4333	9.095	10.522	11.668	12.426
110	-5.98e-42	9.229	10.655	11.735	12.461	12.885
115	7.61e-41	10.763	11.827	12.499	12.902	13.067
120	1.05e-40	11.9	12.551	12.921	13.07	13.025
125	8.14e-41	12.593	12.947	13.072	13.018	12.834
130	4.67e-42	12.966	13.074	13.008	12.819	12.56
135	3.06e-42	13.075	12.994	12.803	12.542	12.254
140	7.03e-41	12.981	12.779	12.522	12.237	11.958
145	9.13e-41	12.758	12.494	12.217	11.942	11.688
150	6.61e-41	12.47	12.188	11.923	11.673	11.448
155	-5.27e-42	12.164	11.897	11.657	11.435	11.239
160	1.17e-41	11.875	11.633	11.421	11.227	11.056
165	6.76e-41	11.614	11.4	11.215	11.047	10.899
170	8.18e-41	11.383	11.197	11.036	10.89	10.762
175	5.44e-41	11.182	11.02	10.881	10.755	10.645
180	-1.48e-41	11.007	10.867	10.747	10.638	10.543
185	1.91e-41	10.856	10.735	10.631	10.537	10.455
190	6.82e-41	10.726	10.621	10.531	10.45	10.379
195	7.73e-41	10.613	10.523	10.445	10.375	10.313
200	4.64e-41	10.515	10.437	10.37	10.309	10.256

## Sheet: FigS7b
input RNA concentration (M)	amplified RNA concentration (uM)
3e-15	0.49935
3e-14	1.14
3e-13	2.0975
3e-12	3.4159
3e-11	5.016

## Sheet: FigS8
B. fragilis sensor
GFP production rate (RFU/min)
	30 pM average	30 pM low	30 pM high	3 pM average	3 pM low	3 pM high	300 fM average	300 fM low	300 fM high	30 fM average	30 fM low	30 fM high	3 fM average	3 fM low	3 fM high	sensor alone average	sensor alone low	sensor alone high
45 min	6.45417	5.18141	8.54323	5.03161	3.78337	7.30782	3.154	2.81903	3.55184	2.33932	2.29429	2.37617	0.959005	0.806734	1.2052	0.0216164	0	0.0368961
1.5 hr	12.3157	11.6526	13.5383	12.8146	11.4275	13.668	7.43801	6.74085	8.2085	7.14689	5.02498	9.881	5.72654	4.05708	7.34227	0.0791902	0.0764708	0.0809
B. longum sensor
GFP production rate (RFU/min)
	30 pM average	30 pM low	30 pM high	3 pM average	3 pM low	3 pM high	300 fM average	300 fM low	300 fM high	30 fM average	30 fM low	30 fM high	3 fM average	3 fM low	3 fM high	sensor alone average	sensor alone low	sensor alone high
2 hr	5.43457	4.35864	6.17271	4.43921	4.23287	4.64554	0.856241	0.742651	0.995322	0.384648	0.292828	0.525964	0.135366	0.103274	0.153171	0.0796836	0.0406422	0.130841
2.5 hr	6.79785	4.66019	8.5973	3.91762	3.33919	4.43228	1.57628	1.44544	1.7353	0.315699	0.221062	0.394182	0.148761	0.119644	0.183736	0.109632	0.0955236	0.131926
3 hr	6.3536	5.72865	6.76941	5.39155	4.49591	5.87515	2.69732	2.31268	3.18507	0.55343	0.501644	0.606599	0.298191	0.263752	0.330473	0.110709	0.0648466	0.140387

## Sheet: FigS9
B. fragilis					B. adolescentis					C. difficile
concentration (M)	normalized GFP production rate	error			concentration (M)	normalized GFP production rate	error			concentration (M)	normalized GFP production rate	error
3e-12	2.02	0.19			6.6906e-11	2.17	0.6			2.20739e-15	1.61	0.59
3e-13	1.59	0.27			6.6906e-12	1.49	0.45			2.20739e-16	1	0.22
3e-14	1.36	0.17			6.6906e-13	1	0.32			2.20739e-17	0.24	0.12
3e-15	1	0.15			6.6906e-14	0.24	0.18			2.20739e-18	0.06	0.03
3e-16	0.42	0.24			6.6906e-15	0.08	0.11
B. thetaiotaomicron					B. breve					F. prausnitzii
concentration (M)	normalized GFP production rate	error			concentration (M)	normalized GFP production rate	error			concentration (M)	normalized GFP production rate	error
1.26699e-12	1.31	0.3			3e-11	2.25	0.45			3e-12	2.02	0.37
1.26699e-13	1	0.05			3e-12	1	0.28			3e-13	1	0.3
1.26699e-14	0.6	0.21			3e-13	0.18	0.11			3e-14	0.5	0.19
1.26699e-15	0.24	0.16			3e-14	0.05	0.04			3e-15	0.16	0.19
E. coli					E. rectale
concentration (M)	normalized GFP production rate	error			concentration (M)	normalized GFP production rate	error
3.72876e-13	5.3	1.88			6.49088e-13	1.27	0.25
3.72876e-14	4.19	1.39			6.49088e-14	1	0.14
3.72876e-15	1	0.74			6.49088e-15	0.51	0.2
3.72876e-16	0.08	0.05			6.49088e-16	0.25	0.21
					6.49088e-17	0.08	0.06
B. longum					R. hominis
concentration (M)	normalized GFP production rate	error			concentration (M)	normalized GFP production rate	error
6.9e-16	2.76	1.62			7.38681e-15	1	0.15
6.9e-17	0.99	0.32			7.38681e-16	0.78	0.15
6.9e-18	0.25	0.14			7.38681e-17	0.32	0.1
6.9e-19	0.04	0.01

## Sheet: FigS10
E. rectale
GFP production rate (RFU/min)
	in 50 ng/ul yeast tRNA	in 50 ng/ul stool total RNA	yeast error	stool error
3pM	8.14286	10.2544	0.787307	1.62733
300fM	4.76765	8.92496	1.06216	2.30004
sensor	0.171321	0.325311	0.0398002	0.162183
B. longum
GFP production rate (RFU/min)
	in 50 ng/ul yeast tRNA	in 50 ng/ul stool total RNA	yeast error	stool error
300fM	0.981123	3.50836	0.195892	0.900835
30fM	0.329751	2.92735	0.0794081	1.37169
sensor	0.0521051	0.109858	0.0507873	0.0268379

[truncated: 6 more sheets: FigS12, FigS13, FigS14, FigS15, FigS16, FigS17]
